# Supplementary material for: Invasive Chloroplast Population Genetics of Mikania micrantha in China: No Local Adaptation and Negative Correlation between Diversity and Geographic Distance
Source: Front Plant Sci. 2016 Sep 21;7:1426. doi: 10.3389/fpls.2016.01426 (PMC5030282; doi:10.3389/fpls.2016.01426)
Supplement: Supplementary file 1 [file Data_Sheet_1.XLS]

## Sheet: Sheet1
Invasive chloroplast population genetics of Mikania micrantha in China：no local adaptation and negative correlation between diversity and geographic distance
Ting Wang, Zhen Wang, Guopei Chen, Chunbo Wang, Yingjuan Su*
* Correspondence: Yingjuan Su：suyj@mail.sysu.edu.cn
Population	Soil moisture	Soil moisture (SD)	Dried soil water content	Dried soil water content (SD)	pH value	pH value (SD)	Electrical conductivity	Electrical conductivity (SD)	Organic matter content (%)	Organic matter content (SD)	Total nitrogen (%)	Total nitrogen (SD)	Total phosphate (%)	Total phosphate (SD)	Ca (mg/g)	Ca (mg/g) (SD)	Cu (mg/g)	Cu (mg/g) (SD)	Mn (mg/g)	Mn (mg/g) (SD)	Na (mg/g)	Na (mg/g) (SD)	Si (mg/g)	Si (mg/g) (SD)	Zn (mg/g)	Zn (mg/g) (SD)	Al (mg/g)	Al (mg/g) (SD)	Fe (mg/g)	Fe (mg/g) (SD)	K (mg/g)	K (mg/g) (SD)	Mg (mg/g)	Mg (mg/g) (SD)
N1	0.212132	0.01004	0.000932108	0.00025548	6.08	0.043589	147.2	2.498	6.88242	0.0702769	0.284256	0.0129713	0.149997	0.000615003	1.15584	0.027791	0.00460505	0.000343578	0.0955928	0.00204462	0.0455042	0.00463723	0.022407	0.0095412	0.0363376	0.000707423	0.398449	0.00665479	0.369331	0.00741181	0.0691646	0.00046891	0.0480657	0.00109515
N10	0.078759	0.000437843	0.00393887	4.315e-05	5.15667	0.011547	201.667	1.0116	6.89283	0.0553508	0.252105	0.00502894	0.22477	0.00310425	0.54671	0.00772766	0.00262022	0.000203396	0.322916	0.00333125	0.0173231	0.000900731	0.0460585	0.0060873	0.0343096	0.000667158	0.459618	0.00488569	0.414216	0.00617646	0.0644736	0.000738403	24.1873	0.220615
N15	0.141344	0.00290483	0.00407806	0.000110398	4.07	0.069282	234.1	52.5147	4.15732	0.104393	0.270803	0.0129603	0.271506	0.00335816	0.13749	0.0109578	0.00755563	0.000178789	0.26023	0.00832653	0.0413	0.0015908	0.0449908	0.0049037	0.031156	0.00202664	16.8042	0.157388	15.2147	0.237215	1.77981	0.0280491	1.03669	0.0267837
N26	0.0471777	0.00200087	0.00398378	9.5217e-05	5.80333	0.023094	163.7	1.21244	4.23105	0.134652	0.0992498	0.0165333	0.146651	0.00525375	0.358417	0.00711947	0.00827632	0.000158064	0.263534	0.00968395	0.0338025	0.00315201	0.0420916	0.00401081	0.0242009	0.000753556	7.68151	0.490223	6.55325	0.52467	1.26509	0.099904	63.9	0.705337
N29	0.0989466	0.00349115	0.00390459	5.00222e-05	4.61667	0.070946	233.367	4.36501	2.05026	0.0251792	0.124434	0.0168975	0.113196	0.00340791	0.0980654	0.0110632	0.00467299	0.000330703	0.0677353	0.00250277	0.0123818	0.00237713	0.023159	0.0262887	0.0240597	0.000640955	0.379594	0.00290396	0.23281	0.00484905	28.7915	0.737133	25.9061	0.973625
N30	0.0924162	0.00187703	0.00630259	0.000177665	5.92333	0.0450925	156.433	2.55408	5.69892	0.0417498	0.235109	0.0172407	0.133994	0.00108941	0.612855	0.0250353	0.00353762	0.000329156	0.19204	0.00573017	0.026299	0.00217902	0.0276477	0.00756236	0.0345401	0.00116856	0.619021	0.0188065	0.419785	0.0169557	0.0867861	0.000899668	0.0750261	0.0020738
N31	0.228614	0.0116153	0.00415718	4.13079e-05	5.98667	0.0152753	152.533	1.35769	6.37936	0.215296	0.1935	0.00529735	0.202115	0.00158267	0.867213	0.0232539	0.00122591	3.13541e-05	0.177097	0.00157044	0.0385608	0.00411881	0.0228735	0.00259807	0.0271213	0.00107899	0.352004	0.00367549	0.434502	0.0110008	0.0605739	0.00166748	26.8221	0.528468
S34	0.0872496	0.00263703	0.00289798	2.98606e-05	7.28	0.052915	77.2	3.02655	1.73963	0.0390852	0.0663288	0.00832495	0.131858	0.001483	0.136871	0.0111209	0.00752029	0.000139558	0.259	0.00665421	0.0411162	0.00181309	0.0448065	0.00519213	0.0305346	0.00113841	4.09581	0.0194682	15.1437	0.120508	1.77178	0.041399	1.03181	0.0192053
S35	0.173998	0.00344178	0.00934127	0.000121028	6.8	0.03	104.6	1.45258	8.20661	0.0645438	0.269694	0.0117871	0.149955	0.00158974	2.50436	0.074347	0.00785649	0.000679833	0.0800006	0.000237561	0.0537017	0.0168802	0.0366837	0.00263242	0.0219679	0.000357644	7.27067	0.083073	7.88173	0.127315	0.706565	0.0143133	0.440266	0.00137967
S64	0.0732138	0.00929191	0.000978195	3.44417e-05	7.42	0.0301	-22.6	1.53246	1.31976	0.0273737	0.0103	0.0123645	0.0429	0.00165783	20.2959	0.444148	0.00740546	0.000654034	0.0762174	0.000966706	0.0975315	0.0049093	0.0540424	0.00887269	0.0316129	0.00162169	11.6761	0.614445	6.17335	0.218582	0.765593	0.0271609	0.842236	0.0243853
S72	0.142878	0.0167121	0.00362267	2.8204e-05	7.74667	0.0321455	62.1333	1.80093	2.49611	0.035463	0.093608	0.017092	0.0491073	0.00251543	0.795114	0.0167946	0.00372372	0.000169371	0.036345	0.000584551	0.0310535	0.00248042	0.0569806	0.00211407	0.00813749	0.0001824	13.363	0.164848	6.65138	0.0805983	0.47306	0.0147909	0.275333	0.00480095
S75	0.141316	0.000414081	0.0025572	4.0314e-05	6.00667	0.090185	162.8	5.16817	0.814456	0.00750008	0.0578369	0.00818698	0.0186235	0.000417662	0.17191	0.00476998	0.00632606	0.000848506	0.022741	0.00126514	0.0324541	0.00347117	0.0874224	0.0207494	0.00727464	0.000157318	12.9852	0.846845	10.3366	0.173741	0.455129	0.0442274	0.188911	0.0158492
S77	0.114786	0.00583699	0.00244258	0.000152076	5.99333	0.0152753	163.7	0.916515	3.41249	0.0817714	0.30545	0.0331056	0.0331033	0.000456207	0.349649	0.00573149	0.00808307	0.000145187	0.0920958	0.00253578	0.03433	0.00194805	0.0399705	0.0130112	0.0310138	0.000943817	8.38924	0.149648	7.15381	0.146767	0.577032	0.0104648	0.467011	0.00968801
Z43	0.285383	0.00332464	0.00929498	0.000217744	8.13	0.01	-96.7	0.3	2.00932	0.0282084	0.063783	0.00473783	0.145246	0.00129239	22.4967	2.26074	0.0162682	0.00236276	0.222517	0.0135976	0.334423	0.053061	2.68467	0.291872	0.0332419	0.00710477	15.8372	0.438429	17.3806	0.375947	1.55109	0.0942057	2.15048	0.0181272
Z50	0.0654233	0.00487982	0.00238064	0.000128904	5.65	0.015348	77.7	0.398654	0.703541	0.0531419	0.0826058	0.0219845	0.0627885	0.000662921	0.698757	0.0192732	0.00763614	0.000197225	0.275025	0.0230005	0.0391913	5.2826e-05	0.100908	0.00717342	0.0665855	0.0086914	6.50864	0.493863	5.16214	0.218422	0.478474	0.0390435	0.405673	0.0144638
H81	0.203389	0.00669144	0.00603889	0.000156807	7.21667	0.011547	-52.2333	1.10151	7.837	0.188273	0.20441	0.00442419	0.0419637	0.000535363	2.11985	0.296622	0.0161966	0.000586664	0.167975	0.00533055	0.0353267	0.000186963	0.0478524	0.018842	0.0580737	0.000888551	12.4014	0.39508	4.64581	0.166295	0.475321	0.0106629	0.237707	0.00509295
H82	0.146007	0.00363788	0.00164002	0.000139226	7.04667	0.0152753	-42.4667	0.9	6.57082	0.0535872	0.230759	0.0215036	0.0866082	0.00221508	1.1268	0.0356911	0.00821473	0.000226966	0.0281498	0.000702129	0.0577993	0.0131516	0.0522157	0.00854372	0.0253417	0.00058909	13.689	0.271353	7.18833	0.144808	0.35245	0.0135126	0.312668	0.00292384
H84	0.236511	0.004784	0.00345091	0.00010588	7.46	0.0147932	-23.9	0.875433	4.34789	0.154624	0.0772217	0.0190244	0.0278533	0.000809291	6.86443	0.229424	0.00536332	0.000272492	0.0386335	0.000474873	0.0465112	0.00400228	0.0702233	0.00824165	0.0511597	0.000782396	7.07398	0.168643	2.99921	0.0379979	0.284494	0.00840532	0.185175	0.00388984
H85	0.230937	0.00475947	0.00218729	6.97922e-05	6.76	0.01	-25.9	0.8544	4.00859	0.034606	0.226468	0.00453753	0.0322422	0.00255643	0.571241	0.00456335	0.0043356	0.00015838	0.0755197	0.00141056	0.0378443	0.00162364	0.050615	0.00736644	0.0524623	0.000743664	7.66471	0.119894	2.60773	0.0503117	0.418659	0.00357119	0.0921618	0.00122027
H87	0.170982	0.00104362	0.005178	7.09721e-05	6.33333	0.0251661	-1.56667	1.71561	4.15873	0.138835	0.161399	0.0401122	0.0635714	0.00138457	0.717772	0.0128897	0.00992058	0.000610852	0.0761143	0.00080736	0.0430696	0.00473969	0.0531373	0.00643375	0.063731	0.0013936	10.1236	0.287429	5.18163	0.134293	0.361845	0.0176545	0.204735	0.00843522
H88	0.143904	0.00292414	0.0050733	0.000371379	6.155	0.00707107	8.9	0.424264	6.86455	0.187648	0.279056	0.0287514	0.0531046	0.00138742	0.956682	0.00949742	0.00453415	0.000340454	0.0656678	0.00225416	0.0446381	0.00187978	0.0719894	0.0133505	0.023151	0.00103195	6.29713	0.188044	6.36018	0.100875	0.800467	0.0274817	0.29895	0.00692369
H89	0.166688	0.00273081	0.00551732	1.68789e-05	4.40667	0.0152753	116.867	0.929157	8.47522	0.0354851	0.219463	0.0252187	0.0873148	0.00127756	0.482429	0.0191947	0.00582926	5.71904e-05	0.0393555	0.000319387	0.0433916	0.00477274	0.0705946	0.0050556	0.0250933	0.00137979	4.46776	0.170262	5.54231	0.111151	0.40298	0.00804146	0.152279	0.0029871
H90	0.147639	0.000769297	0.00372484	0.000285695	4.7	0.0141421	92.3	0.707107	10.913	0.0292081	0.12429	0.041267	0.0266719	0.00228416	0.316057	0.0213661	0.00463491	0.000197136	0.0753407	0.00198291	0.0354175	0.00340557	0.0716153	0.00920862	0.0154159	0.000353736	12.4431	0.693789	5.06218	0.182171	0.313783	0.0115943	0.136729	0.00323151
M101	0.323446	0.00678959	0.0506763	0.00133625	6.33	0.00856732	17.8	0.689432	35.6494	0.0896098	0.3292	0.0287622	0.1776	0.00196529	0.821643	0.0158566	0.00755274	0.000145911	0.150754	0.00086874	0.0637034	0.00718057	0.057367	0.00896709	0.059956	0.000680729	8.68117	0.11019	4.5577	0.0394901	0.351688	0.00537501	0.227262	0.00222998
M105	0.109838	0.00159644	0.0109986	0.000500652	7.515	0.00707107	-66.95	0.494975	8.53503	0.022902	0.389256	0.0261032	0.0509963	0.00181735	2.34998	0.180584	0.00609181	0.000385895	0.193777	0.00281356	0.0454878	0.00950758	0.0560527	0.021321	0.0299873	0.000884489	9.05145	0.304977	9.06147	0.252017	0.543484	0.00892952	1.45496	0.0419323
M106	0.081026	0.00272774	0.00966317	0.000535195	5.895	0.00707107	23.55	0.212132	7.73995	0.123638	0.547316	0.0729675	0.106876	0.00180252	0.724466	0.0268827	0.00424999	0.0002528	0.0967002	0.00264843	0.0332453	0.0012142	0.0749237	0.013569	0.0253153	0.000538391	11.0299	0.130021	3.25651	0.0170489	0.518064	0.00661504	0.265007	0.00157348
D91	0.213168	0.0051099	0.00350712	2.22853e-05	4.67333	0.023094	101.133	1.43643	2.48658	0.0370137	0.163423	0.0345084	0.0282	0.00114047	0.0803421	0.0220719	0.00351292	0.000579985	0.0247934	0.00210295	0.0255649	0.00829577	0.0583212	0.0188216	0.00682207	0.000611748	12.3209	0.23077	4.39019	0.119212	0.663386	0.0870765	0.261454	0.0305717
D92	0.165384	0.00151616	0.00576972	0.000107018	4.36	0.0360555	241.8	30.8261	4.12527	0.424202	0.154602	0.016973	0.0302875	0.00107549	0.0757172	0.00967258	0.00518036	0.000258372	0.0118591	0.000356787	0.0374712	0.00318126	0.151206	0.0680189	0.00388138	0.000355967	9.02733	0.207292	8.21559	0.191514	1.09512	0.0547219	0.267216	0.00992935
